# Supplementary material for: Identification of Optimal Reference Genes for Expression Analysis in Radish (Raphanus sativus L.) and Its Relatives Based on Expression Stability
Source: Front Plant Sci. 2017 Sep 15;8:1605. doi: 10.3389/fpls.2017.01605 (PMC5605625; doi:10.3389/fpls.2017.01605)
Supplement: Supplementary file 1 [file Table1.XLSX]

## Sheet: TableS1
	Table S1 RPKM values of three novel genes covering 21 transcriptomes data of different tissues and organs at different developmental stages of radish published previously.
	Gene name	Gene number	7 days root - Mean	7 days leaf - Mean	14 days root - Mean	14 days leaf - Mean	20 days root - Mean	20 days leaf - Mean	40 days cortical - Mean	40 days cambium - Mean	40 days xylem - Mean	40 days root tip - Mean	40 days leaf - Mean	60 days cortical - Mean	60 days cambium - Mean	60 days xylem - Mean	60 days root tip - Mean	60 days leaf - Mean	90 days cortical - Mean	90 days cambium - Mean	90 days xylem - Mean	90 days root tip - Mean	90 days leaf - Mean	CV value
	UPR	RSG14904	168.055	161.587	147.012	172.381	206.044	208.287	178.535	237.669	243.641	220.493	249.576	159.253	217.672	231.222	163.408	183.093	146.132	179.04	187.49	152.054	167.764	0.174762
	DSS1	RSG24502	192.749	143.824	183.672	140.318	244.367	119.834	230.172	269.737	286.056	273.598	240.576	230.629	316.861	341.706	236.135	202.531	275.953	363.716	307.335	165.005	205.167	0.281516
	GSNOR1	RSG13314	137.427	125.15	168.195	208.452	186.362	200.72	281.595	358.124	356.4	213.288	207.269	282.57	309.782	268.466	170.247	295.153	211.429	197.253	221.667	168.234	251.104	0.2868
	Note：Coefficient of variation (CV) was calculated for every gene and listed last. Data source: Mitsui et al., 2015.
