# Supplementary material for: Identification of Optimal Reference Genes for Expression Analysis in Radish (Raphanus sativus L.) and Its Relatives Based on Expression Stability
Source: Front Plant Sci. 2017 Sep 15;8:1605. doi: 10.3389/fpls.2017.01605 (PMC5605625; doi:10.3389/fpls.2017.01605)
Supplement: Supplementary file 2 [file Table2.XLSX]

## Sheet: Sheet1
		Table S2 Gene expression stability ranked by RefFinder, ΔCt, BestKeeper, NormFinder and geNorm. RsOs: radish organs under normal conditions. samples.
		Group sets	RefFinder		ΔCt		BestKeeper		Normfinder		geNorm
			Genes	Geomean of Ranking Values	Genes	Average of Standard Deviation	Genes	std dev [+/- CP]	Genes	Stability Value	Genes	Stability Value
			UPR	1	UPR	0.89	UPR	0.65	UPR	0.189	GSNOR1 | UPR	0.343
			GSNOR1	2.51	ACTIN2/7	0.94	GSNOR1	0.81	ACTIN2/7	0.266	—	—
			ACTIN2/7	2.91	TEF2	0.96	RPII	0.83	TEF2	0.271	ACTIN2/7	0.473
			TEF2	3.66	GSNOR1	0.97	TEF2	0.83	UP2	0.384	UP2	0.513
		RsOs	UP2	5.18	UP2	1	GAPDH	0.85	GSNOR1	0.45	TEF2	0.554
			DSS1	6.24	DSS1	1.02	ACTIN2/7	0.95	DSS1	0.51	DSS1	0.596
			GAPDH	6.44	GAPDH	1.06	DSS1	0.97	GAPDH	0.693	GAPDH	0.62
			RPII	7.95	UBC9	1.2	TUB	0.99	UBC9	0.902	UBC9	0.665
			UBC9	8.46	TUB	1.44	UP2	1.07	TUB	1.123	TUA	0.785
			TUB	8.97	TUA	1.46	UBC9	1.23	TUA	1.158	TUB	0.905
			TUA	9.97	RPII	1.56	TUA	1.66	RPII	1.345	RPII	0.998
			18S	12	18S	2.53	18S	2.49	18S	2.432	18S	1.254
			UP2	1.86	UP2	1.21	TUA	1.61	UP2	0.25	DSS1 | GAPDH	0.394
			GAPDH	2.71	UPR	1.28	18S	1.66	GAPDH	0.399	—	—
			UPR	4.23	GAPDH	1.3	ACTIN2/7	1.79	RPII	0.524	UP2	0.549
			RPII	4.53	RPII	1.33	UP2	2.1	UBC9	0.613	UPR	0.589
		RsPs	DSS1	4.7	TEF2	1.38	RPII	2.14	UPR	0.626	UBC9	0.616
			TUA	4.9	UBC9	1.39	TUB	2.2	TEF2	0.767	TEF2	0.683
			TEF2	5.96	DSS1	1.44	TEF2	2.31	DSS1	0.826	RPII	0.715
			UBC9	6.03	TUA	1.69	UPR	2.38	TUA	0.89	TUB	0.857
			ACTIN2/7	7.4	TUB	1.75	GAPDH	2.42	TUB	1.185	TUA	0.999
			18S	7.67	ACTIN2/7	1.9	DSS1	2.52	ACTIN2/7	1.302	ACTIN2/7	1.123
			TUB	7.9	GSNOR1	2.13	UBC9	2.56	GSNOR1	1.959	GSNOR1	1.239
			GSNOR1	11.24	18S	4.41	GSNOR1	3.13	18S	4.344	18S	1.768
			RPII	2.14	RPII	1.1	GSNOR1	0.86	RPII	0.297	UP2 | UBC9	0.69
			UBC9	3.13	GAPDH	1.19	DSS1	0.86	TEF2	0.453	—	—
			GAPDH	3.13	TEF2	1.2	UPR	0.92	GAPDH	0.486	RPII	0.759
			UP2	3.5	UBC9	1.25	GAPDH	1.16	UBC9	0.659	GAPDH	0.801
			TEF2	4.24	UP2	1.27	UP2	1.16	ACTIN2/7	0.664	DSS1	0.83
			DSS1	4.7	ACTIN2/7	1.27	UBC9	1.45	UP2	0.764	TEF2	0.892
		RsSs	GSNOR1	5.48	DSS1	1.34	RPII	1.47	DSS1	0.917	ACTIN2/7	0.931
			UPR	6.26	UPR	1.49	ACTIN2/7	1.57	UPR	1.18	UPR	0.987
			ACTIN2/7	6.4	GSNOR1	1.63	TEF2	1.61	TUA	1.288	TUA	1.064
			TUA	9.49	TUA	1.63	TUA	1.8	GSNOR1	1.293	GSNOR1	1.141
			TUB	11	TUB	1.95	TUB	2.14	TUB	1.704	TUB	1.28
			18S	12	18S	2.53	18S	3.2	18S	2.361	18S	1.487
			GAPDH	1.73	GAPDH	1.25	UPR	1.24	TEF2	0.461	DSS1 | GAPDH	0.557
			DSS1	2.63	UP2	1.27	DSS1	1.33	UP2	0.506	—	—
			UP2	2.63	TEF2	1.28	GAPDH	1.34	GAPDH	0.508	UP2	0.708
		RsAll	TEF2	3.46	DSS1	1.35	UP2	1.38	RPII	0.748	UPR	0.79
			UPR	4	RPII	1.39	ACTIN2/7	1.46	ACTIN2/7	0.809	UBC9	0.863
			RPII	5.38	UBC9	1.41	RPII	1.46	DSS1	0.814	TEF2	0.921
			ACTIN2/7	6.12	ACTIN2/7	1.48	GSNOR1	1.48	UBC9	0.818	RPII	0.965
			UBC9	6.77	UPR	1.5	TEF2	1.58	UPR	1.089	ACTIN2/7	1.05
			TUA	9	TUA	1.66	TUA	1.66	TUA	1.151	TUA	1.127
			GSNOR1	9.37	GSNOR1	1.81	UBC9	1.67	TUB	1.429	GSNOR1	1.206
			TUB	10.74	TUB	1.85	TUB	1.86	GSNOR1	1.525	TUB	1.302
			18S	12	18S	3.23	18S	2.78	18S	3.112	18S	1.624
			DSS1	2.45	DSS1	1.31	GSNOR1	0.38	ACTIN2/7	0.14	UP2 | GAPDH	0.026
			UP2	2.63	UP2	1.33	TEF2	1	TEF2	0.211	—	—
			TEF2	2.83	GAPDH	1.33	DSS1	1.03	UP2	0.363	DSS1	0.527
			ACTIN2/7	3.34	TEF2	1.35	UPR	1.09	DSS1	0.384	TEF2	0.674
			GAPDH	3.41	ACTIN2/7	1.36	ACTIN2/7	1.12	GAPDH	0.386	ACTIN2/7	0.696
		BrOs	GSNOR1	5.33	RPII	1.51	UBC9	1.34	RPII	0.626	RPII	0.765
			UPR	6.73	UBC9	1.51	TUA	1.41	UBC9	0.971	UBC9	0.845
			UBC9	6.74	UPR	1.76	UP2	1.69	UPR	1.42	UPR	0.954
			RPII	6.82	GSNOR1	2.12	GAPDH	1.7	TUB	1.835	GSNOR1	1.118
			TUA	9.59	TUB	2.24	RPII	1.88	GSNOR1	1.839	TUA	1.277
			TUB	10.22	TUA	2.27	TUB	2.08	TUA	1.966	TUB	1.463
			18S	12	18S	3.48	18S	3.24	18S	3.399	18S	1.798
			TUA	2.91	TUA	1.25	DSS1	0.33	RPII	0.475	GSNOR1 | ACTIN2/7	0.26
			RPII	3.46	GAPDH	1.26	UBC9	0.34	TUA	0.523	—	—
			GAPDH	3.5	UP2	1.27	UPR	0.39	GAPDH	0.524	TEF2	0.594
			GSNOR1	3.81	RPII	1.33	UP2	0.54	TEF2	0.555	RPII	0.665
			ACTIN2/7	4.6	TEF2	1.34	GAPDH	0.75	GSNOR1	0.689	GAPDH	0.776
		HOs	UP2	4.74	GSNOR1	1.35	TUA	0.76	UP2	0.763	TUA	0.9
			TEF2	4.95	UBC9	1.46	GSNOR1	1.19	ACTIN2/7	0.92	UP2	0.953
			DSS1	5.2	ACTIN2/7	1.46	ACTIN2/7	1.35	UBC9	1.2	UBC9	1.03
			UBC9	5.47	DSS1	1.62	RPII	1.45	DSS1	1.409	DSS1	1.089
			UPR	7.4	UPR	1.78	TEF2	1.49	UPR	1.608	UPR	1.15
			TUB	11	TUB	2.34	TUB	2.42	TUB	2.16	TUB	1.38
			18S	12	18S	2.65	18S	2.69	18S	2.487	18S	1.593
			UP2	1.68	UP2	1.37	UPR	1.11	TEF2	0.412	UP2 | GAPDH	0.754
			GAPDH	2.59	TEF2	1.38	DSS1	1.17	UP2	0.526	—	—
			TEF2	2.89	GAPDH	1.39	GSNOR1	1.3	GAPDH	0.572	DSS1	0.809
		All	DSS1	3.66	RPII	1.48	UP2	1.31	RPII	0.687	UBC9	0.838
			UPR	4.74	DSS1	1.49	GAPDH	1.36	UBC9	0.873	TEF2	0.934
			UBC9	5.18	UBC9	1.51	UBC9	1.45	DSS1	0.9	RPII	0.98
			RPII	5.26	ACTIN2/7	1.7	TEF2	1.53	ACTIN2/7	1.078	UPR	1.077
			GSNOR1	7.4	UPR	1.8	RPII	1.56	TUA	1.256	TUA	1.18
			ACTIN2/7	8.15	TUA	1.8	TUA	1.59	UPR	1.427	ACTIN2/7	1.262
			TUA	8.49	GSNOR1	1.93	ACTIN2/7	1.64	GSNOR1	1.574	GSNOR1	1.334
			TUB	11	TUB	2.28	TUB	2.46	TUB	1.939	TUB	1.495
			18S	12	18S	3.17	18S	2.91	18S	2.985	18S	1.774
		RsPs: radish pistils at different developmental stages, RsSs: radish seedlings under biotic (diamondback moth) and abiotic (cold, Tumv) stresses, RsAll: all radish samples, BrOs: of Chinese cabbage organs, HOs: organs of the distant hybrid, All: all
